# Supplementary material for: Hydrogels Based on Poly([2-(acryloxy)ethyl] Trimethylammonium Chloride) and Nanocellulose Applied to Remove Methyl Orange Dye from Water
Source: Polymers (Basel). 2021 Jul 10;13(14):2265. doi: 10.3390/polym13142265 (PMC8309228; doi:10.3390/polym13142265)
Supplement: Supplementary file 1 [file polymers-13-02265-s001.zip]

Archive with 1 entries (1 files):
- polymers-1266548-supplementary.pdf
